# Supplementary material for: On the presence of Dipturus nidarosiensis (Storm, 1881) in the Central Mediterranean area
Source: PeerJ. 2019 May 27;7:e7009. doi: 10.7717/peerj.7009 (PMC6542346; doi:10.7717/peerj.7009)
Supplement: Supplemental Information 2 — COI DNA nucleotide sequences of Dipturus nidarosiensis newly obtained in the present study (GenBank accession numbers MG699904 –MG699907). [file peerj-07-7009-s002.fas]

>MG699904
CAGGCATGGTCGGGACTGGCCTAAGTCTTTTAATCCGAGCAGAGCTAAGCCAGCCCGGGACCCTCCTAGGTGACGATCAGATTTATAATGTCATTGTTACAGCCCATGCCTTTGTAATAATCTTTTTTATGGTTATACCAATTATAATCGGCGGGTTTGGTAATTGACTTGTCCCTTTAATAATCGGCTCCCCAGACATAGCCTTTCCACGCATAAATAACATAAGTTTTTGACTTTTACCTCCCTCTTTTCTCCTCCTCCTGGCCTCCGCCGGGGTCGAGGCCGGGGCCGGAACAGGTTGAACTGTCTACCCCCCTTTGGCAGGAAATCTGGCCCACGCAGGGGCCTCCGTAGACTTAACAATCTTCTCTCTTCACTTGGCAGGTATTTCATCCATTCTAGCCTCCATTAACTTCATCACCACAATTATTAACATAAAACCACCAGCAATCTCTCAGTACCAGACACCCTTATTCGTGTGATCAATTCTTGTTACAACTGTCTTACTTCTTATAGCCCTCCCAGTTCTAGCAGCCGGCATCACTATACTACTCACGGATCGTAATCTCAACACAACTTTCTTTGACCCCGCTGGAGGAGGGGACCCCATTCTATACCAACACTTATTCTGATTCTTCGGACACCCTGAAGTGTC
>MG699905
CAGGCATGGTCGGGACTGGCCTAAGTCTTTTAATCCGAGCAGAGCTAAGCCAGCCCGGGACCCTCCTAGGTGACGATCAGATTTATAATGTCATTGTTACAGCCCATGCCTTTGTAATAATCTTTTTTATGGTTATACCAATTATAATCGGCGGGTTTGGTAATTGACTTGTCCCTTTAATAATCGGCTCCCCAGACATAGCCTTTCCACGCATAAATAACATAAGTTTTTGACTTTTACCTCCCTCTTTTCTCCTCCTCCTGGCCTCCGCCGGGGTCGAGGCCGGGGCCGGAACAGGTTGAACTGTCTACCCCCCTTTGGCAGGAAATCTGGCCCACGCAGGGGCCTCCGTAGACTTAACAATCTTCTCTCTTCACTTGGCAGGTATTTCATCCATTCTAGCCTCCATTAACTTCATCACCACAATTATTAACATAAAACCACCAGCAATCTCTCAGTACCAGACACCCTTATTCGTGTGATCAATTCTTGTTACAACTGTCTTACTTCTTATAGCCCTCCCAGTTCTAGCAGCCGGCATCACTATACTACTCACGGATCGTAATCTCAACACAACTTTCTTTGACCCCGCTGGAGGAGGGGACCCCATTCTATACCAACACTTAttCTGATTCTTC-----------------
>MG699906
CAGGCATGGTCGGGACTGGCCTAAGTCTTTTAATCCGAGCAGAGCTAAGCCAGCCCGGGACCCTCCTAGGTGACGATCAGATTTATAATGTCATTGTTACAGCCCATGCCTTTGTAATAATCTTTTTTATGGTTATACCAATTATAATCGGCGGGTTTGGTAATTGACTTGTCCCTTTAATAATCGGCTCCCCAGACATAGCCTTTCCACGCATAAATAACATAAGTTTTTGACTTTTACCTCCCTCTTTTCTCCTCCTCCTGGCCTCCGCCGGGGTCGAGGCCGGGGCCGGAACAGGTTGAACTGTCTACCCCCCTTTGGCAGGAAATCTGGCCCACGCAGGGGCCTCCGTAGACTTAACAATCTTCTCTCTTCACTTGGCAGGTATTTCATCCATTCTAGCCTCCATTAACTTCATCACCACAATTATTAACATAAAACCACCAGCAATCTCTCAGTACCAGACACCCTTATTCGTGTGATCAATTCTTGTTACAACTGTCTTACTTCTTATAGCCCTCCCAGTTCTAGCAGCCGGCATCACTATACTACTCACGGATCGTAATCTCAACACAACTTTCTTTGACCCCGCTGGAGGAGGGGACCCCATTCTATACCAACACTTATTCTGATTCTTCGGACACCCTGAAGTGTC
>MG699907
CAGGCATGGTCGGGACTGGCCTAAGTCTTTTAATCCGAGCAGAGCTAAGCCAGCCCGGGACCCTCCTAGGTGACGATCAGATTTATAATGTCATTGTTACAGCCCATGCCTTTGTAATAATCTTTTTTATGGTTATACCAATTATAATCGGCGGGTTTGGTAATTGACTTGTCCCTTTAATAATCGGCTCCCCAGACATAGCCTTTCCACGCATAAATAACATAAGTTTTTGACTTTTACCTCCCTCTTTTCTCCTCCTCCTGGCCTCCGCCGGGGTCGAGGCCGGGGCCGGAACAGGTTGAACTGTCTACCCCCCTTTGGCAGGAAATCTGGCCCACGCAGGGGCCTCCGTAGACTTAACAATCTTCTCTCTTCACTTGGCAGGTATTTCATCCATTCTAGCCTCCATTAACTTCATCACCACAATTATTAACATAAAACCACCAGCAATCTCTCAGTACCAGACACCCTTATTCGTGTGATCAATTCTTGTTACAACTGTCTTACTTCTTATAGCCCTCCCAGTTCTAGCAGCCGGCATCACTATACTACTCACGGATCGTAATCTCAACACAACTTTCTTTGACCCCGCTGGAGGAGGGGACCCCATTCTATACCAACACTTATTCTGATTCTTCGGACACCCTGAAGTGTC
